# Supplementary material for: GAA‐FGF14 Ataxia Is a Frequently Overlooked Cause of Sporadic Adult‐Onset Ataxia
Source: Clin Genet. 2026 May 28;110(3):358–62. doi: 10.1111/cge.70184 (PMC13432038; doi:10.1111/cge.70184)
Supplement: Supplementary file 2 — TABLE S1: Overview of prior genetic testing for all patients. TABLE S2: Examples of exact genotyping using IGV and CSW. TABLE S3: Clinical and genetic details of the GAA‐FGF14 ataxia cases. [file CGE-110-358-s002.xlsx]

## Sheet: prior genetic testing
ID	Panel Sequencing	Exome Sequencing	Short Read Genome Sequencing	Repeat Analysis	Long-Read Genome Sequencing
ID01	x			SCA 1,2,3,6,17; FXTAS
ID02		x		SCA 1,2,3,6,7,8,10,12,17; FXTAS
ID03		x		SCA 1,2,3,6,7,17
ID04		x		SCA 1,2,3,6,17
ID05		x		SCA 1,2,3,6,7,8,12,17; FXTAS
ID06		x		SCA 1,2,3,6,17; FXTAS
ID07		x		SCA 1,2,3,6,7,8,12,17
ID08		x		SCA 1,2,3,6,7,8,10,12,17
ID09		x		SCA 1,2,3,6,17
ID10		x		SCA 1,2,3,6,7,17; DRPLA, FRDA, FXTAS
ID11	x			SCA 1,2,3,6,17; FXTAS
ID12	x			SCA 1,2,3,6,17,36
ID14		x		SCA 1,2,3,6,17
ID25		x		SCA 1,2,3,6, 8,10,12,17; FXTAS
ID15		x		SCA 1,2,3,6,17
ID16		x		SCA 1,2,3,6,17
ID17	x			SCA 1,2,3,6,17
ID18	x			SCA 1,2,3,6,17; FXTAS
ID19		x		SCA 1,2,3,6,17
ID20		x		SCA 1,2,3,6,7,8,10,12,17; FXTAS
ID21		x		SCA 1,2,3,6,8,10,12,17
ID27		x		SCA 1,2,3,6,8,10,12,17; FXTAS
ID23	x			SCA 1,2,3,7,8,6,10,17; FXTAS, FRDA
ID24		x		SCA 1,2,3,6,7,8,10,12,17; FXTAS
ID28		x		SCA 1,2,3,6,7,8,10,12,17; FXTAS
ID26		x		SCA 1,2,3,6,7,8,12,17; FXTAS
ID38	x			SCA 1,2,3,6,17
ID45		x		SCA 1,2,3,6,17
ID29	x			SCA 1,2,3,6,17; FXTAS
ID30		x		SCA 1,2,3,6,17
ID31		x		SCA 1,2,3,6,7,8,10,12,17
ID32		x		SCA1,2,3,6,7,8,10,12,17; FXTAS	x
ID33	x			SCA 1,2,3,6,7,8,10,12,17; FXTAS
ID34	x			SCA 1,2,3,6,17; FXTAS
ID61		x		SCA 1,2,3,6,7,8,10,12,17,31,36,37; FRDA, RFC1, DRPLA, FRAXTS, FRDA
ID36	x			SCA 1,2,3,6,17,8
ID69		x		SCA 1,2,3,6,17
ID104		x		SCA 1,2,3,6,7,8,10,12,17,31,36,37; DRPLA, FRDA, FXTAS, RFC1
ID39	x			SCA 1,2,3,7,8,10,12,17
ID40	x			SCA 1,2,3,6,7,8,10,11,12,13,14,17,27,28; FRDA, FXTAS
ID41	x			SCA 1,2,3,6, 8,10,12,17; FXTAS
ID42		x		none
ID43	x			SCA 1,2,3,6,8,10,12,17; FXTAS
ID44	x			SCA 1,2,3,6,7,8,10,12,17; FXTAS
ID13		x		SCA 1,2,3,6,17
ID46	x		x	SCA 1,2,3,6,7,8,10,12,17,31,36,37; RFC1, DRPLA, FRDA, FXTAS
ID47		x		SCA 1,2,3,6,7,8,10,12,17; FXTAS
ID48		x		SCA 1,2,3,6,7,8,10,12,17; FXTAS
ID49		x		SCA 1,2,3,6,7,8,10,12,17
ID50		x		SCA 1,2,3,6,17
ID51		x		SCA 1,2,3,6,7,8,12,17; FXTAS
ID52		x		SCA 1,2,3,6,7,8,10,12,17; FXTAS
ID53		x		SCA 1,2,3,6,7,8,12,17
ID54		x		SCA 1,2,3,6, 8,10,12,17; FXTAS
ID55		x		SCA 1,2,3,6,17
ID56		x	x	SCA 1,2,3,6,7,8,10,12,17; FXTAS
ID22	x			SCA 1,2,3,6,17
ID58		x		SCA 1,2,3,6,7,8,10,12,17
ID59		x		SCA 1,2,3,6,7,8,10,12,17; FXTAS
ID60		x		SCA 1,2,3,6,7,8,10,12,17,31,36,37; FRDA, RFC1, DRPLA, FXTAS
ID35	x		x	SCA 1,2,3, 6,7,8,10,12,17; FXTAS
ID62		x		SCA 1,2,3,6,7,8,10,12,17,31,37; FRDA, RFC1
ID63		x		SCA 1,2,3,6,7,8,10,12,17,31,36,37; FRDA, RFC1, DRPLA, FXTAS
ID64		x		SCA 1, 2, 3, 6, 7, 8, 10, 12, 17, 31, 36, 37; FRDA, RFC1, DRPLA,FXTAS, FRDA
ID65		x		SCA 1,2,3,4,6,7,8,10,12,17	x
ID66		x		SCA 1,2,3,6,7,17; FXTAS, HD
ID67	x			SCA 1,2,3,6,17
ID68		x		SCA 1,2,3,6,7,8,10,12,17; FXTAS
ID37	x			SCA 1,2,3,6,17; FRDA, FXTAS	x
ID70		x		none
ID71	x			SCA 1,2,3,6
ID72		x		SCA 1,2,3,6,7,8,10,12,17; FXTAS
ID73	x			SCA 1,2,3,6,17
ID74	x			SCA 1,2,3,6,7,8,10,12,17; FRDA	x
ID75		x		none
ID76		x		SCA 1,2,3,6,17
ID77		x		SCA 1,2,3, 6,7,8,10,12,17; FXTAS
ID78		x		SCA 1,2,3,6,17
ID79		x		SCA 1,2,3,6,17
ID80	x			SCA 1,2,3,6,17
ID81	x			SCA 1,2,3,6,17
ID82	x			SCA 1,2,3,6,17; FXTAS
ID83	x			SCA 1,2,3,6,7,8,10,12,17; FXTAS
ID84	x			SCA 1,2,3,6,17; FXTAS
ID85	x			SCA 1,2,3,6,17; FXTAS
ID86	x			SCA 1,2,3,6,7,8,10,12,17; FXTAS
ID87		x		SCA 1,2,3,6,17
ID88		x		SCA 1,2,3,6,7,8,12,17
ID89		x		SCA 1,2,3,6,8,10,12,17; FXTAS
ID90		x		SCA 1,2,3,6,8,10,12,17; FXTAS
ID91		x		SCA 1,2,3,6,7,8,12,17
ID92		x		SCA 1,2,3,6,17
ID93		x		SCA 1,2,3,6,7,8,10,12,17
ID94		x		SCA 1,2,3,6,8,10,12,17,FXTAS,DM2
ID95		x		SCA 1,2,3,6,8,10,12,17; FXTAS
ID96		x		none
ID97		x		none
ID98		x		SCA 1,2,3,6,17
ID99		x		SCA 1,2,3,6,17
ID100		x		none
ID101		x	x	SCA 1,2,3,6,7,8,10,12,17,31,36,37,DRPLA,FRDA,FXTAS,RFC1
ID102		x		SCA 1,2,3,6,17
ID103		x	x	SCA 1,2,3,6,17
ID57		x		SCA 1,2,3,6,8,10,12; FRDA
ID105		x		SCA 1,2,3,6,7,8,10,12,17,31,36,37; FRDA, RFC1, DRPLA, FRAXS
ID106		x		SCA 1,2,3,6,7,8,10,12,17,31,36,37; FRDA, RFC1, DRPLA, FRAXS
ID107		x		SCA 1,2,3,6,7,8,10,12,17,31,36,37; FRDA, RFC1, DRPLA, FRAXS
